# Supplementary material for: Effects of Organophosphate-Degrading Bacteria on the Plant Biomass, Active Medicinal Components, and Soil Phosphorus Levels of Paris polyphylla var. yunnanensis
Source: Plants (Basel). 2023 Jan 31;12(3):631. doi: 10.3390/plants12030631 (PMC9921132; doi:10.3390/plants12030631)
Supplement: Supplementary file 1 [file plants-12-00631-s001.zip]

Archive with 1 entries (1 files):
- plants-2172742-supplementary.pdf
